# Supplementary material for: Acute chest syndrome, airway inflammation and lung function in sickle cell disease
Source: PLoS One. 2023 Mar 30;18(3):e0283349. doi: 10.1371/journal.pone.0283349 (PMC10062579; doi:10.1371/journal.pone.0283349)
Supplement: S1 Data — (CSV) [file pone.0283349.s004.csv]

IDN	time	obstructive	restrictive	PFT_abnormality	Type of sickle cell	Randomization	Ethnicity	Gender	Height	Weight	BMI	Age at enrollment(years)	Asthma	eczema	Allergic rhinitis	Fam Hx Asthma	Fam Hx Allergic Rhinitis	Surgical history	History of ACS at enrollment	# ACS Ep	Hydroxyurea use	Hx Transfusions	VitD level baseline	WBC	N%	L%	M%	E%	retic	IFNg pg/ml	IL-2 pg/ml	IL-4 pg/ml	IL-5 pg/ml	IL-6 pg/ml	IL-8 pg/ml	IL-9 pg/ml	IL-13 pg/ml	IL-17A pg/ml	IP-10 pg/ml	MCP-1 pg/ml	TNFa pg/ml	LTB4	FENO	IL_TNFa	IL_5	IL_6	IL_8	IL_IP_10	IL_MCP_1
1	0	0	1	1	HbSS	A	Hispanic	F	156.5	42.1	17.18911084	13	0	0	0	1	0	0	1	8	0	1	5	9.7	63	23	0.1	0	15.5	1.95	<0.31↓	4.19	3.81	1.11	21.58	14.32	36.15	2.53	122.4	418.08	27.55	204.58	18	1.440121603	0.580924976	0.045322979	1.33405144	2.087781418	2.621259392
1	24	0	1	1	HbSS	A	Hispanic	F	156.5	42.1	17.18911084	13	0	0	0	1	0	0	1	8	0	1	5	9.7	63	23	0.1	0	15.5	3.85	0.94	3.21	3.34	3.12	37.82	12.25	53.79	28.78	91.52	232.62	23.25	325.069	38	1.366422957	0.523746467	0.494154594	1.577721525	1.961516011	2.366647051
2	0	0	0	0	HbSC	A	Hispanic	F	161.2	74.8	28.78535057	16	0	0	0	0	0	1	0	NA	0	0	11	16	89	6	5	0	2.4	<0.73↓	<0.31↓	0.37	1.3	0.2	4.96	3.35	<2.27↓	<0.72↓	56.24	577.08	6.33	78.524	18	0.80140371	0.113943352	-0.698970004	0.695481676	1.750045312	2.761236023
2	24	0	0	1	HbSC	A	Hispanic	F	161.2	74.8	28.78535057	16	0	0	0	0	0	1	0	NA	0	0	11	16	89	6	5	0	2.4	0.87	<0.31↓	0.48	2.34	2.33	2.37	7.81	<2.27↓	<0.72↓	153.36	537.4	10.55	77.092	36	1.02325246	0.369215857	0.367355921	0.374748346	2.1857121	2.730297662
4	0	0	1	1	HbSS	B	Hispanic	F	142	27.9	13.83654037	10	0	0	0	0	0	0	1	2	1	0	21	11	66	24	10	0	9.6	0.81	<0.31↓	<0.34↓	8.98	0.99	1.89	48.45	10.79	2.08	59.09	343.27	8.36	57.944	21	0.922206277	0.953276337	-0.004364805	0.276461804	1.77151399	2.53563585
4	24	0	0	1	HbSS	B	Hispanic	F	142	27.9	13.83654037	10	0	0	0	0	0	0	1	2	1	0	21	11	66	24	10	0	9.6	1.34	<0.31↓	0.62	7.71	1.9	9.77	45.27	22.55	3.74	71	302.61	17.79	61.945	11.5	1.250175948	0.887054378	0.278753601	0.989894564	1.851258349	2.480883276
6	0	1	0	1	HbSS	A	Hispanic	M	169.5	71.7	24.95627431	16	0	0	0	0	0	0	1	1	1	1	20	7.3	44	37	8	4	5.1	1.2	<0.31↓	0.89	26.3	0.6	4.94	56.92	20.95	2.76	110.4	477.35	8.72	13.318	50	0.940516485	1.419955748	-0.22184875	0.693726949	2.042969073	2.678836927
6	24	1	0	1	HbSS	A	Hispanic	M	169.5	71.7	24.95627431	16	0	0	0	0	0	0	1	1	1	1	20	7.3	44	37	8	4	5.1	6.28	<0.31↓	3.17	22.33	2.83	7.79	58.76	34.95	3.87	407.91	3442	25.27	105.298	57	1.402605242	1.348888723	0.451786436	0.891537458	2.610564352	3.536810866
8	0	1	0	1	HbSS	A	Not Hispanic	F	142.4	38	18.73974246	10	0	0	1	0	0	0	1	5	1	1	25	10.3	31	56	9	0	5.1	4.63	2.42	3.05	6.83	1.96	13.12	49.62	46.02	9.7	102	827.57	39.56	149.827	22	1.597256283	0.834420704	0.292256071	1.117933835	2.008600172	2.917804739
8	24	0	0	0	HbSS	A	Not Hispanic	F	142.4	38	18.73974246	10	0	0	1	0	0	0	1	5	1	1	25	10.3	31	56	9	0	5.1	3.12	0.97	4.25	6.3	2.92	12.05	41.31	50.31	8.65	179.01	431.19	23.47	108.827	29.5	1.37051309	0.799340549	0.465382851	1.080987047	2.252877293	2.63466868
9	0	1	0	1	HbSS	B	Not Hispanic	M	144.3	43.2	20.74679829	12	1	0	0	0	0	0	1	2	1	1	6	6.7	51	40	5	2	5.6	1.79	<0.31↓	<0.34↓	18.36	3.76	21.84	66.44	31.36	5.47	41.51	790.67	13.26	150.819	20.5	1.122543524	1.263872677	0.575187845	1.339252634	1.618152733	2.897995261
9	24	1	1	1	HbSS	B	Not Hispanic	M	144.3	43.2	20.74679829	12	1	0	0	0	0	0	1	2	1	1	6	6.7	51	40	5	2	5.6	1.71	<0.31↓	<0.34↓	20.62	0.97	19.54	63.64	31.36	8.2	21.62	479.51	11.69	89.449	10	1.067814511	1.314288661	-0.013228266	1.290924559	1.33485569	2.680797669
10	0	0	0	0	HbSS	B	Not Hispanic	M	166	58.9	21.37465525	17	0	0	0	0	0	0	1	1	0	1	5	20.4	70	23	6	0	14.7	2.56	<0.31↓	2.27	12.56	1.11	39.86	53.28	38.53	5.89	110.44	219.16	38.6	202.268	24	1.586587305	1.098989639	0.045322979	1.600537294	2.043126398	2.340761292
10	24	1	NA	1	HbSS	B	Not Hispanic	M	166	58.9	21.37465525	17	0	0	0	0	0	0	1	1	0	1	5	20.4	70	23	6	0	14.7	1.37	<0.31↓	1.93	9.27	0.43	15.23	49.83	21.35	5.33	102.02	234.53	22.36	225.763	14.5	1.349471799	0.967079734	-0.366531544	1.182699903	2.008685319	2.370198404
11	0	1	0	1	HbSS	A	Hispanic	M	151	38	16.6659357	14	0	0	0	0	0	0	1	1	0	1	5	12.1	77	17	3	3	16.9	<0.73↓	<0.31↓	2.12	1.64	1	4.65	8.27	3.73	<0.72↓	137.19	336.05	11.31	65.191	19	1.053462605	0.214843848	0	0.667452953	2.137322456	2.5264039
11	24	1	1	1	HbSS	A	Hispanic	M	151	38	16.6659357	14	0	0	0	0	0	0	1	1	0	1	5	12.1	77	17	3	3	16.9	<0.73↓	<0.31↓	0.66	1.43	0.42	3.91	7.81	<2.27↓	<0.72↓	84.69	399.44	5.69	34.887	20	0.755112266	0.155336037	-0.37675071	0.592176757	1.927832133	2.601451553
14	0	0	0	0	HbSS	B	Not Hispanic	F	171	60.9	20.8269211	15	0	0	0	0	0	0	1	1	1	1	10	12.9	46	43	7	4	8.9	1.75	<0.31↓	2.52	3.02	1.66	17.71	21.97	36.94	0.76	503.56	186.03	44.89	254.591	28	1.652149605	0.480006943	0.220108088	1.248218561	2.702051225	2.269582986
14	24	0	1	1	HbSS	B	Not Hispanic	F	171	60.9	20.8269211	15	0	0	0	0	0	0	1	1	1	1	10	12.9	46	43	7	4	8.9	<0.73↓	<0.31↓	0.99	4	0.95	9.95	15.71	4.7	<0.72↓	412.76	172.37	13.66	155.102	36	1.135450699	0.602059991	-0.022276395	0.997823081	2.615697604	2.236461682
16	0	0	1	1	HbSS	A	Hispanic	M	145	43.5	20.68965517	10	0	0	0	0	0	0	0	NA	1	1	7	12.3	77	15	8	1	3.9	1.48	<0.31↓	0.51	12.76	8.46	7.43	45.5	15.02	<0.72↓	120.73	471.67	9.07	132.566	18.5	0.957607287	1.105850674	0.927370363	0.870988814	2.081815201	2.673638254
16	24	0	1	1	HbSS	A	Hispanic	M	145	43.5	20.68965517	10	0	0	0	0	0	0	0	NA	1	1	7	12.3	77	15	8	1	3.9	<0.73↓	<0.31↓	0.81	11.38	0.33	3.25	37.3	13.08	0.76	79.1	396.22	7.32	92.198	9	0.864511081	1.056142262	-0.48148606	0.511883361	1.898176483	2.597936394
17	0	0	1	1	HbSS	A	Hispanic	F	137.5	30.5	16.1322314	13	0	0	0	0	0	1	1	9	0	1	15	6.8	18	63	4	7	12.4	1.87	<0.31↓	0.89	29.67	0.79	5.22	90.45	107.18	7.61	285.23	265.51	33.61	70.913	20	1.526468512	1.472317546	-0.102372909	0.717670503	2.455195202	2.424080883
17	24	0	1	1	HbSS	A	Hispanic	F	137.5	30.5	16.1322314	13	0	0	0	0	0	1	1	9	0	1	15	6.8	18	63	4	7	12.4	1.95	<0.31↓	1.36	22.09	1.63	6.74	74.85	69.33	2.76	479.01	283.41	49.04	182.607	11.5	1.690550462	1.344195716	0.212187604	0.828659897	2.68034458	2.45241517
18	0	0	1	1	HbSS	B	Not Hispanic	F	150	40.6	18.04444444	13	1	0	1	0	0	0	1	5	1	0	7	12.9	47	38	10	3	2.3	2.12	<0.31↓	1.27	1.64	0.76	13.58	7.81	5.03	1.56	151.86	222.47	4.78	210.208	11.5	0.679427897	0.214843848	-0.119186408	1.13289977	2.181443396	2.347271455
18	24	0	0	0	HbSS	B	Not Hispanic	F	150	40.6	18.04444444	13	1	0	1	0	0	0	1	5	1	0	7	12.9	47	38	10	3	2.3	0.81	<0.31↓	1.18	1.89	0.45	5.82	7.81	8.55	1.87	76.25	267.48	4.78	37.549	10.5	0.679427897	0.276461804	-0.346787486	0.764922985	1.882239848	2.427291315
21	0	1	0	1	HbSS	B	Not Hispanic	F	148.5	33.8	15.32723418	10	0	0	0	0	0	1	0	NA	1	0	9	14	48	37	5	3	NA	2.65	<0.31↓	<0.34↓	1.22	0.66	4.64	9.64	<2.27↓	1.09	195.6	183.35	10.74	49.698	11	1.031004281	0.086359831	-0.180456064	0.666517981	2.29136885	2.263280914
21	24	1	0	1	HbSS	B	Not Hispanic	F	148.5	33.8	15.32723418	10	0	0	0	0	0	1	0	NA	1	0	9	14	48	37	5	3	NA	2.83	<0.31↓	<0.34↓	1.06	0.3	3.79	2.55	21.35	<0.72↓	227.25	218.97	9.44	34.312	8	0.974971994	0.025305865	-0.522878745	0.57863921	2.356503892	2.340384618
22	0	0	1	1	HbSS	A	Not Hispanic	F	134	26.9	14.98106483	11	0	0	0	0	0	0	1	1	1	1	23	6.1	33	58	5	3	10.7	<0.73↓	<0.31↓	0.73	18.81	1.39	2.79	<0.78↓	<2.27↓	<0.72↓	133.15	303.91	<4.31↓	68.743	14	0.333447274	1.274388796	0.1430148	0.445604203	2.124341171	2.482744991
22	24	0	1	1	HbSS	A	Not Hispanic	F	134	26.9	14.98106483	11	0	0	0	0	0	0	1	1	1	1	23	6.1	33	58	5	3	10.7	<0.73↓	<0.31↓	1.96	1.39	0.99	12.25	1.61	12.53	1.42	85.96	245.4	8.92	97.733	16	0.950364854	0.1430148	-0.004364805	1.088136089	1.934296407	2.389874558
24	0	0	1	1	HbSS	B	Hispanic	F	144.4	50	23.97925123	11	1	0	0	0	0	0	1	3	1	1	12	8.9	46	39	9	4	12.5	7.99	<0.31↓	0.96	16.47	2.35	33.9	59.48	51.19	7.56	194.19	279.72	22.06	197.719	11	1.343605508	1.216693599	0.371067862	1.530199698	2.288226862	2.44672352
24	24	0	1	1	HbSS	B	Hispanic	F	144.4	50	23.97925123	11	1	0	0	0	0	0	1	3	1	1	12	8.9	46	39	9	4	12.5	2.67	<0.31↓	0.97	15.75	1.28	14.98	58.03	47.58	4.19	154.47	285.72	15.97	229.032	17.5	1.203304916	1.197280558	0.10720997	1.175511813	2.188844147	2.455940641
25	0	0	1	1	HbSS	B	Not Hispanic	F	145.5	38.6	18.23313376	10	0	0	0	0	0	0	1	4	1	1	25	9.4	64	28	6	2	4	2.06	<0.31↓	3.07	6.28	2.16	4.93	55.58	49.64	8.02	112.94	444.96	23.67	40.16	10	1.374198258	0.797959644	0.334453751	0.692846919	2.052847783	2.648320972
25	24	0	0	0	HbSS	B	Not Hispanic	F	145.5	38.6	18.23313376	10	0	0	0	0	0	0	1	4	1	1	25	9.4	64	28	6	2	4	7.91	2.8	7.47	14.13	2.63	7.96	74.86	117.46	31.27	107.32	442.07	79.69	62.735	10	1.901403827	1.150142162	0.419955748	0.900913068	2.030680664	2.645491044
26	0	0	0	1	HbSS	B	Hispanic	F	135.5	26.8	14.59675113	10	0	1	0	0	0	0	0	NA	0	1	19	10.9	46	32	13	8	6.8	0.79	<0.31↓	1.81	8.06	0.52	20.58	12.6	10.67	2.17	116.03	360.04	10.29	189.694	35	1.012415375	0.906335042	-0.283996656	1.31344537	2.064570292	2.556350753
26	24	0	NA	1	HbSS	B	Hispanic	F	135.5	26.8	14.59675113	10	0	1	0	0	0	0	0	NA	0	1	19	10.9	46	32	13	8	6.8	<0.73↓	<0.31↓	1.37	2.8	0.61	19.49	8.59	7.12	1.52	101.49	274.1	7.75	165.822	38.5	0.889301703	0.447158031	-0.214670165	1.289811839	2.006423253	2.437909036
27	0	0	0	1	HbSS	B	Hispanic	F	167.5	59	21.02918245	18	0	0	0	0	0	0	0	NA	1	1	10	9.5	58	34	6	0	16.5	<0.73↓	<0.31↓	<0.34↓	0.71	0.3	1.87	1.36	<2.27↓	<0.72↓	116.78	204.7	<4.31↓	20.638	12.5	0.333447274	-0.148741651	-0.522878745	0.271841607	2.067368471	2.311117843
27	24	0	0	0	HbSS	B	Hispanic	F	167.5	59	21.02918245	18	0	0	0	0	0	0	0	NA	1	1	10	9.5	58	34	6	0	16.5	<0.73↓	<0.31↓	<0.34↓	1.39	0.46	8.79	10.53	<2.27↓	1.52	68.02	154.39	<4.31↓	348.634	17.5	0.333447274	0.1430148	-0.337242168	0.943988875	1.832636628	2.188619167
28	0	0	0	0	HbSS	B	Hispanic	F	142	40	19.83733386	10	0	0	0	1	0	0	0	NA	0	1	13	14.3	66	19	14	0	4.4	<0.73↓	<0.31↓	<0.34↓	0.74	0.99	11.14	<0.78↓	<2.27↓	1.05	107.48	413.19	7.75	581.18	13.5	0.889301703	-0.13076828	-0.004364805	1.046885191	2.031327658	2.616149802
28	24	1	0	1	HbSS	B	Hispanic	F	142	40	19.83733386	10	0	0	0	1	0	0	0	NA	0	1	13	14.3	66	19	14	0	4.4	<0.73↓	<0.31↓	<0.34↓	0.55	1.93	15.1	<0.78↓	<2.27↓	1.42	60.55	342.62	8.04	2029.533	12	0.905256049	-0.259637311	0.285557309	1.178976947	1.782114147	2.534812711
29	0	0	1	1	HbSS	A	Not Hispanic	F	144.5	36.3	17.38484932	14	0	0	0	0	0	1	1	5	0	1	5	15.9	63	18	18	1	14.7	<0.73↓	<0.31↓	0.43	1.17	1.08	7.69	20.25	<2.27↓	<0.72↓	308.04	168.87	8.18	66.688	8.5	0.912753304	0.068185862	0.033423755	0.88592634	2.488607115	2.227552503
29	24	0	1	1	HbSS	A	Not Hispanic	F	144.5	36.3	17.38484932	14	0	0	0	0	0	1	1	5	0	1	5	15.9	63	18	18	1	14.7	<0.73↓	<0.31↓	0.52	0.91	0.74	46.15	10.79	<2.27↓	0.79	106.53	141.55	9.22	230.759	13.5	0.964730921	-0.040958608	-0.13076828	1.664171705	2.027471927	2.150909874
30	0	0	1	1	HbSB Th	A	Not Hispanic	F	140.6	38	19.22263658	11	0	0	0	0	0	0	0	NA	0	0	15	9.3	57	27	4	5	2.3	<0.73↓	<0.31↓	<0.34↓	1.62	1.55	3.48	1.61	<2.27↓	0.96	110.43	448.78	10.29	105.154	12	1.012415375	0.209515015	0.190331698	0.541579244	2.043087072	2.652033494
30	24	0	1	1	HbSB Th	A	Not Hispanic	F	140.6	38	19.22263658	11	0	0	0	0	0	0	0	NA	0	0	15	9.3	57	27	4	5	2.3	<0.73↓	<0.31↓	<0.34↓	1.32	1.03	5.02	3.16	<2.27↓	1.32	120.62	405.55	9.98	85.741	7.5	0.999130541	0.120573931	0.012837225	0.700703717	2.081419324	2.608044406
33	0	1	0	1	HbSS	B	Hispanic	M	151	42.4	18.59567563	14	0	0	0	1	0	0	0	NA	1	1	15	11.88	52	33	5	5	22.4	<0.73↓	<0.31↓	1.7	2.18	10.14	6.96	12.09	4.67	1.73	91.67	416.58	9.37	47.9	21	0.971739591	0.338456494	1.006037955	0.84260924	1.962227231	2.619698416
33	24	1	0	1	HbSS	B	Hispanic	M	151	42.4	18.59567563	14	0	0	0	1	0	0	0	NA	1	1	15	11.88	52	33	5	5	22.4	<0.73↓	<0.31↓	0.97	2.1	1.93	6.7	11.32	3.53	1.05	115.56	281.12	8.18	63.416	13	0.912753304	0.322219295	0.285557309	0.826074803	2.062807533	2.448891744
34	0	0	NA	NA	HbSS	B	Hispanic	F	102.5	16	15.22903034	5	1	0	0	1	0	0	0	NA	0	0	28	16.2	38	50	5	3	11.4	<0.73↓	<0.31↓	0.86	1.55	0.64	5.13	<0.78↓	<2.27↓	4.05	114.2	283.07	4.53	105.672	7.5	0.656098202	0.190331698	-0.193820026	0.710117365	2.057666104	2.451893845
34	24	0	NA	NA	HbSS	B	Hispanic	F	102.5	16	15.22903034	5	1	0	0	1	0	0	0	NA	0	0	28	16.2	38	50	5	3	11.4	5.29	<0.31↓	2.4	0.95	2.05	39.62	24.68	<2.27↓	20.83	101.74	304.95	5.28	321.884	8	0.722633923	-0.022276395	0.311753861	1.597914471	2.007491733	2.484228638
35	0	0	NA	NA	HbSS	B	Not Hispanic	F	118	18.7	13.43004884	7	0	0	0	0	0	0	1	1	1	1	7	13.1	32	47	10	1	14.9	0.92	<0.31↓	3.93	14.76	2	35.68	76.31	37.74	5.6	122.72	169.66	13.64	419.563	16	1.13481437	1.169086357	0.301029996	1.552424846	2.088915347	2.229579463
35	24	1	1	1	HbSS	B	Not Hispanic	F	118	18.7	13.43004884	7	0	0	0	0	0	0	1	1	1	1	7	13.1	32	47	10	1	14.9	1.51	<0.31↓	4.45	12.06	2.19	56.79	62.46	34.64	3.13	156.54	172.41	17.68	557.588	21	1.247482261	1.081347308	0.340444115	1.754271869	2.194625329	2.236562452
36	0	0	NA	1	HbSS	A	Not Hispanic	F	107.5	30.6	26.47917793	4	1	0	1	0	0	0	0	NA	1	0	32	17.2	50	41	5	3	7.8	3.58	0.66	24.37	5.79	3.64	59.22	101.68	44.47	11.88	111.85	120.85	31.17	422.883	8	1.493736802	0.762678564	0.561101384	1.772468403	2.048635988	2.082246655
36	24	0	NA	1	HbSS	A	Not Hispanic	F	107.5	30.6	26.47917793	4	1	0	1	0	0	0	0	NA	1	0	32	17.2	50	41	5	3	7.8	6.81	<0.31↓	11.28	2.93	2	15.45	66.18	10.67	1.84	223.91	183.14	12.98	271.466	5	1.113274692	0.46686762	0.301029996	1.188928484	2.35007349	2.26278321
37	0	0	NA	1	HbSS	A	Not Hispanic	F	121	22.8	15.57270678	6	1	0	0	1	0	0	1	1	1	0	28	11.8	49	34	11	5	13.6	<0.73↓	<0.31↓	0.52	1.78	0.55	52.42	11.06	4.28	<0.72↓	104.98	142.29	10.13	298.183	7	1.005609445	0.250420002	-0.259637311	1.719497017	2.021106568	2.153174379
37	24	0	1	1	HbSS	A	Not Hispanic	F	121	22.8	15.57270678	6	1	0	0	1	0	0	1	1	1	0	28	11.8	49	34	11	5	13.6	<0.73↓	<0.31↓	0.86	2.1	0.46	9.96	10.53	<2.27↓	<0.72↓	72.38	178.68	11.22	136.891	5	1.049992857	0.322219295	-0.337242168	0.998259338	1.859618579	2.252075944
38	0	0	NA	NA	HbSC	B	Hispanic	M	127	22.8	14.13602827	6	0	0	0	0	0	0	1	1	0	0	27	9.2	49	40	6	5	5.2	<0.73↓	<0.31↓	<0.34↓	2.1	0.95	15.7	2.41	<2.27↓	1.14	100.98	356.67	4.53	128.637	6.5	0.656098202	0.322219295	-0.022276395	1.195899652	2.004235366	2.552266582
38	24	0	0	1	HbSC	B	Hispanic	M	127	22.8	14.13602827	6	0	0	0	0	0	0	1	1	0	0	27	9.2	49	40	6	5	5.2	<0.73↓	<0.31↓	0.68	1.17	3.39	8.11	<0.78↓	3.9	1.14	98.94	381.21	7.89	132.965	8	0.897077003	0.068185862	0.530199698	0.909020854	1.995371906	2.581164285
39	0	0	NA	NA	HbSS	B	Hispanic	M	123	24.6	16.2601626	6	1	0	0	0	0	1	1	1	1	1	28	8.9	44	44	9	2	6	<0.73↓	<0.31↓	<0.34↓	3.69	0.26	9.35	15.03	<2.27↓	<0.72↓	67.04	433.96	<4.31↓	190.317	5.5	0.333447274	0.567026366	-0.585026652	0.970811611	1.826334006	2.637449701
39	24	0	1	1	HbSS	B	Hispanic	M	123	24.6	16.2601626	6	1	0	0	0	0	1	1	1	1	1	28	8.9	44	44	9	2	6	<0.73↓	<0.31↓	<0.34↓	2.14	0.46	19.1	12.09	<2.27↓	<0.72↓	77.15	493.2	<4.31↓	181.28	8.5	0.333447274	0.330413773	-0.337242168	1.281033367	1.88733593	2.693023068
40	0	0	NA	1	HbSS	B	Hispanic	M	120.7	23	15.78749754	7	0	0	0	0	0	1	1	4	1	1	24	9.8	82	9	6	2	4.2	4	<0.31↓	3.85	7.44	1.11	4.47	59.48	28.45	13.88	157.72	254.31	12.66	115.289	9.5	1.102433706	0.871572936	0.045322979	0.650307523	2.197886768	2.405363438
40	24	0	1	1	HbSS	B	Hispanic	M	120.7	23	15.78749754	7	0	0	0	0	0	1	1	4	1	1	24	9.8	82	9	6	2	4.2	8.79	2.38	3.09	16.87	1.6	8.11	64.8	73.62	64.27	44.41	403.9	80.47	115.915	11.5	1.905634001	1.227115083	0.204119983	0.909020854	1.647480773	2.606273853
41	0	1	NA	1	HbSS	B	Hispanic	M	126.5	23.4	14.62294365	7	0	1	0	1	0	0	1	1	1	1	40	14.8	58	26	3	10	6.4	<0.73↓	<0.31↓	9.66	77.05	3.6	19.07	76.51	15.88	1.32	129.61	196.41	15.3	239.679	6.5	1.184691431	1.886772643	0.556302501	1.280350693	2.112638511	2.293163596
41	24	1	0	1	HbSS	B	Hispanic	M	126.5	23.4	14.62294365	7	0	1	0	1	0	0	1	1	1	1	40	14.8	58	26	3	10	6.4	<0.73↓	<0.31↓	1.92	2.59	0.27	26.41	32.19	<2.27↓	<0.72↓	94.91	216.55	9.07	190.426	10.5	0.957607287	0.413299764	-0.568636236	1.421768401	1.977311973	2.335558188
42	0	0	NA	1	HbSS	A	Not Hispanic	M	125	18.2	11.648	7	1	0	0	0	0	0	1	2	1	1	19	13	56	25	12	3	9.6	4.65	0.5	5.02	8.25	3.99	33.1	40.9	47.99	6.25	126.37	247.67	25.29	177.326	10	1.402948829	0.916453949	0.600972896	1.519827994	2.101643985	2.393873404
42	24	0	0	1	HbSS	A	Not Hispanic	M	125	18.2	11.648	7	1	0	0	0	0	0	1	2	1	1	19	13	56	25	12	3	9.6	2.4	0.57	4.37	19.39	3.84	21.16	40.1	35.02	4.15	109.56	173.49	22.08	146.054	6	1.343999069	1.287577809	0.584331224	1.325515663	2.039652024	2.239274447
43	0	0	0	1	HbSS	A	Hispanic	F	127	28.5	17.67003534	8	1	0	0	1	0	0	1	7	1	1	29	12.7	63	20	14	3	10.7	<0.73↓	<0.31↓	1.99	3.44	1.81	4.03	15.25	6.02	<0.72↓	69.02	172.03	6.71	31.919	42	0.82672252	0.536558443	0.257678575	0.605305046	1.838974955	2.235604189
43	24	0	1	1	HbSS	A	Hispanic	F	127	28.5	17.67003534	8	1	0	0	1	0	0	1	7	1	1	29	12.7	63	20	14	3	10.7	0.77	<0.31↓	1.18	2.1	1.49	8.48	14.01	10.53	2.16	63.4	262.49	6.71	99.909	13	0.82672252	0.322219295	0.173186268	0.928395852	1.802089258	2.419112763
44	0	0	1	1	HbSS	B	Hispanic	M	150	40.3	17.91111111	11	1	0	0	0	0	0	1	1	1	0	26	11.5	36	47	8	2	9.2	<0.73↓	<0.31↓	1.21	2.1	<0.19↓	3.68	2.76	5.06	<0.72↓	99.34	267.82	5.83	<10.3	7.5	0.765668555	0.322219295	-1.022276395	0.565847819	1.997124156	2.427843006
44	24	0	1	1	HbSS	B	Hispanic	M	150	40.3	17.91111111	11	1	0	0	0	0	0	1	1	1	0	26	11.5	36	47	8	2	9.2	<0.73↓	<0.31↓	0.87	1.12	1.06	63.92	1.87	<2.27↓	<0.72↓	103.83	258.46	9.56	162.066	14.5	0.980457892	0.049218023	0.025305865	1.805636766	2.016322854	2.41239334
45	0	0	1	1	HbSS	A	Hispanic	F	134.5	24.3	13.43265018	9	0	0	0	1	0	0	1	1	1	1	18	8.1	42	47	7	0	11.3	<0.73↓	<0.31↓	0.93	1.06	5.99	8.75	<0.78↓	7.35	<0.72↓	198.5	202.14	8.1	66.566	9	0.908485019	0.025305865	0.777426822	0.942008053	2.297760511	2.305652261
45	24	1	1	1	HbSS	A	Hispanic	F	134.5	24.3	13.43265018	9	0	0	0	1	0	0	1	1	1	1	18	8.1	42	47	7	0	11.3	<0.73↓	<0.31↓	0.72	0.94	1.52	11.54	1.87	2.48	<0.72↓	147.33	172.17	10.06	49.759	12	1.002597981	-0.026872146	0.181843588	1.062205809	2.168291189	2.235957479
46	0	0	NA	NA	HbSS	B	Hispanic	F	106	16.6	14.7739409	5	0	0	0	0	0	0	1	1	1	1	18	11.4	71	26	2	0	5.7	<0.73↓	<0.31↓	0.52	1.6	1.12	9.46	<0.78↓	4.45	<0.72↓	125.87	486.84	11.95	35.672	12	1.077367905	0.204119983	0.049218023	0.975891136	2.099922232	2.687386254
46	24	0	NA	NA	HbSS	B	Hispanic	F	106	16.6	14.7739409	5	0	0	0	0	0	0	1	1	1	1	18	11.4	71	26	2	0	5.7	<0.73↓	<0.31↓	0.5	0.88	0.38	7.88	<0.78↓	<2.27↓	<0.72↓	57.44	451.19	5.54	38.773	7	0.743509765	-0.055517328	-0.420216403	0.896526217	1.759214431	2.654359466
47	0	0	0	1	HbSS	A	Hispanic	M	130	32.4	19.17159763	8	1	0	0	1	0	1	1	1	1	0	18	7.4	28	55	8	5	13.1	3.95	0.82	2.35	16.35	0.84	9.07	72.76	55.51	14.3	111.47	188.86	27.11	154.883	16.5	1.433129518	1.213517757	-0.075720714	0.957607287	2.047158001	2.276139985
47	24	0	1	1	HbSS	A	Hispanic	M	130	32.4	19.17159763	8	1	0	0	1	0	1	1	1	1	0	18	7.4	28	55	8	5	13.1	8.43	3.86	3.79	24.84	3.26	29.99	87.78	99.43	46.87	86.2	208.29	89.07	188.79	15	1.949731452	1.395151592	0.5132176	1.476976466	1.935507266	2.31866842
48	0	1	0	1	HbSC	A	Hispanic	M	139.5	38.2	19.6297581	8	1	0	0	1	0	0	1	1	0	1	25	6.4	36	38	9	15	5.8	3.61	0.37	16.06	12.27	1.29	5.26	81.99	49.66	6.39	135.91	381.94	23.28	153.405	67.5	1.366982976	1.088844563	0.11058971	0.720985744	2.133251412	2.581995144
48	24	1	1	1	HbSC	A	Hispanic	M	139.5	38.2	19.6297581	8	1	0	0	1	0	0	1	1	0	1	25	6.4	36	38	9	15	5.8	2.52	0.44	15.12	16.39	1.38	8.64	85.05	53.84	6.39	60.08	381.6	21.3	266.438	41	1.328379603	1.214578954	0.139879086	0.936513742	1.778729924	2.581608366
49	0	1	0	1	HbSS	A	Not Hispanic	M	122.5	27.1	18.05914202	8	0	0	0	0	0	0	1	2	1	1	21	8.7	31	52	12	4	10.3	<0.73↓	<0.31↓	2.49	4.31	0.75	3.74	<0.78↓	<2.27↓	<0.72↓	77.99	286.75	6.26	19.957	11.5	0.796574333	0.63447727	-0.124938737	0.572871602	1.89203892	2.457503427
49	24	1	0	1	HbSS	A	Not Hispanic	M	122.5	27.1	18.05914202	8	0	0	0	0	0	0	1	2	1	1	21	8.7	31	52	12	4	10.3	<0.73↓	<0.31↓	2.88	1.12	1.54	11.64	<0.78↓	7.35	<0.72↓	68.15	318.17	8.42	124.497	17	0.925312091	0.049218023	0.187520721	1.06595298	1.83346586	2.502659228
51	0	1	1	1	HbSS	B	Not Hispanic	F	126	23.7	14.9281935	8	0	0	0	0	0	0	1	1	0	1	21	11.9	30	60	6	4	18.7	<0.73↓	<0.31↓	<0.34↓	2.58	0.32	3.22	<0.78↓	<2.27↓	<0.72↓	138.86	209.26	7.32	53.499	10	0.864511081	0.411619706	-0.494850022	0.507855872	2.142577161	2.320686221
51	24	1	1	1	HbSS	B	Not Hispanic	F	126	23.7	14.9281935	8	0	0	0	0	0	0	1	1	0	1	21	11.9	30	60	6	4	18.7	<0.73↓	<0.31↓	<0.34↓	2.48	0.56	4.93	<0.78↓	<2.27↓	<0.72↓	388.16	183.55	7.63	44.293	14	0.882524538	0.394451681	-0.251811973	0.692846919	2.589010779	2.263754389
52	0	0	0	0	HbSS	A	Not Hispanic	M	127	29.1	18.04203608	8	0	0	0	0	0	0	1	5	0	1	7	10.1	40	56	4	0	10.5	<0.73↓	<0.31↓	3.95	7.02	1.33	33.28	67.49	18.99	8.79	68.69	144.49	8.26	296.932	12.5	0.916980047	0.846337112	0.123851641	1.522183318	1.836893516	2.159837791
52	24	0	1	1	HbSS	A	Not Hispanic	M	127	29.1	18.04203608	8	0	0	0	0	0	0	1	5	0	1	7	10.1	40	56	4	0	10.5	<0.73↓	<0.31↓	2.49	7.98	1.58	17.74	52.15	20.59	1.73	86.68	205.37	13.72	250.464	7	1.137354111	0.902002891	0.198657087	1.248953615	1.937918903	2.312537003
53	0	0	1	1	HbSS	B	Not Hispanic	M	136.5	31.4	16.85250037	10	0	0	1	0	0	0	1	4	1	1	7	9.8	52	38	6	4	10.1	<0.73↓	<0.31↓	0.58	1.8	2.65	49.37	14.01	<2.27↓	<0.72↓	61.28	139.23	6.71	343.686	16.5	0.82672252	0.255272505	0.423245874	1.693463127	1.787318757	2.143732823
53	24	1	1	1	HbSS	B	Not Hispanic	M	136.5	31.4	16.85250037	10	0	0	1	0	0	0	1	4	1	1	7	9.8	52	38	6	4	10.1	<0.73↓	<0.31↓	0.62	1.57	1.44	13.06	5.97	<2.27↓	<0.72↓	46.71	177.48	4.99	264.857	29.5	0.698100546	0.195899652	0.158362492	1.115943177	1.669409867	2.24914942
54	0	0	1	1	HbSB Th	A	Hispanic	M	144	36.7	17.69868827	11	0	0	0	0	0	0	1	5	1	1	16	10.4	53	32	3	11	3.9	2.71	<0.31↓	1.05	8.71	2.1	5.84	52.72	32.1	4.02	248.35	517.29	28.96	46.444	25.5	1.461798558	0.940018155	0.322219295	0.766412847	2.395064164	2.713734083
54	24	NA	NA	NA	HbSB Th	A	Hispanic	M	144	36.7	17.69868827	11	0	0	0	0	0	0	1	5	1	1	16	10.4	53	32	3	11	3.9	0.85	<0.31↓	1.48	3.65	4.13	7.51	27.06	5.7	<0.72↓	180.69	267.05	15.37	53.039	NA	1.186673867	0.562292864	0.615950052	0.875639937	2.256934118	2.426592582
55	0	1	NA	1	HbSS	B	Not Hispanic	M	127	21.1	13.08202616	6	0	0	0	0	0	0	0	NA	1	0	22	4.5	39	48	9	0	7.2	<0.73↓	<0.31↓	<0.34↓	0.49	<0.19↓	2.72	4.25	<2.27↓	<0.72↓	57.46	192.88	4.45	34.703	10	0.648360011	-0.30980392	-1.022276395	0.434568904	1.759365622	2.285287197
55	24	0	NA	NA	HbSS	B	Not Hispanic	M	127	21.1	13.08202616	6	0	0	0	0	0	0	0	NA	1	0	22	4.5	39	48	9	0	7.2	<0.73↓	<0.31↓	0.38	0.63	0.2	11.69	9.41	<2.27↓	<0.72↓	125.86	178.25	9.23	140.86	15	0.965201701	-0.200659451	-0.698970004	1.067814511	2.099887727	2.251029539
56	0	0	NA	NA	HbSS	A	Not Hispanic	M	112	19.6	15.625	4	0	0	0	0	0	0	1	1	1	1	22	8	48	38	9	4	4.6	<0.73↓	<0.31↓	0.53	3.36	0.84	5.47	1.87	5.06	<0.72↓	142.13	242.52	15.93	155.841	14	1.202215776	0.526339277	-0.075720714	0.737987326	2.152685756	2.38474756
56	24	0	NA	NA	HbSS	A	Not Hispanic	M	112	19.6	15.625	4	0	0	0	0	0	0	1	1	1	1	22	8	48	38	9	4	4.6	<0.73↓	<0.31↓	0.45	5.09	0.59	11.13	<0.78↓	3.29	<0.72↓	124.16	93.53	9.39	192.14	37	0.972665592	0.706717782	-0.229147988	1.046495164	2.093981704	1.970950934
57	0	0	NA	NA	HbSS	B	Not Hispanic	M	NA	NA	NA	7	1	0	0	0	0	0	1	1	1	1	NA	NA	NA	NA	NA	NA	NA	0.8	<0.31↓	0.77	5.17	0.65	10.57	22.23	16.62	1.94	64.69	347.86	13.9	121.788	10	1.1430148	0.713490543	-0.187086643	1.024074987	1.810837151	2.541404493
57	24	1	1	1	HbSS	B	Not Hispanic	M	NA	NA	NA	7	1	0	0	0	0	0	1	1	1	1	NA	NA	NA	NA	NA	NA	NA	0.77	<0.31↓	1.59	4.98	0.84	9.39	25.89	16.62	2.87	143.76	448.77	12.65	80.201	11	1.102090526	0.697229343	-0.075720714	0.972665592	2.157638064	2.652023817
58	0	0	0	1	HbSS	A	Not Hispanic	F	159	64.2	25.39456509	16	0	0	0	0	0	0	0	NA	1	0	23	7.8	52	40	8	1	4	<0.73↓	<0.31↓	0.37	3.69	0.79	18.16	8.27	9.09	1.52	31.94	249.7	7.17	198.673	20	0.855519156	0.567026366	-0.102372909	1.259115844	1.504334912	2.397418542
58	24	0	NA	NA	HbSS	A	Not Hispanic	F	159	64.2	25.39456509	16	0	0	0	0	0	0	0	NA	1	0	23	7.8	52	40	8	1	4	<0.73↓	<0.31↓	0.4	9.72	0.28	8.19	31.51	20.59	1.13	69.65	308.69	6.41	117.66	6.5	0.80685803	0.987666265	-0.552841969	0.913283902	1.842921121	2.489522561
59	0	0	1	1	HbSS	B	Not Hispanic	F	138	28.2	14.80781348	8	0	0	1	1	0	0	1	4	1	1	16	7.9	41	43	12	3	10.9	<0.73↓	<0.31↓	4.42	2.3	0.42	9.18	30.84	9.09	<0.72↓	56.8	142.41	7.79	248.145	14	0.891537458	0.361727836	-0.37675071	0.962842681	1.754348336	2.153540486
59	24	1	1	1	HbSS	B	Not Hispanic	F	138	28.2	14.80781348	8	0	0	1	1	0	0	1	4	1	1	16	7.9	41	43	12	3	10.9	<0.73↓	<0.31↓	1.92	3.33	0.76	7.38	15.95	26.71	<0.72↓	170.11	207.1	11.25	112.081	16.5	1.051152522	0.522444234	-0.119186408	0.868056362	2.230729845	2.316180099
60	0	0	NA	NA	HbSS	B	Hispanic	M	114	16.6	12.77316097	6	0	0	0	0	0	0	0	NA	1	0	19	6.8	43	36	15	5	9	<0.73↓	<0.31↓	0.85	2.17	0.57	5.19	13.11	<2.27↓	<0.72↓	97.91	158.38	5.54	73.063	11	0.743509765	0.336459734	-0.244125144	0.715167358	1.990827051	2.199700339
60	24	0	0	1	HbSS	B	Hispanic	M	114	16.6	12.77316097	6	0	0	0	0	0	0	0	NA	1	0	19	6.8	43	36	15	5	9	<0.73↓	<0.31↓	0.48	0.65	0.27	2.21	9.03	<2.27↓	<0.72↓	118.57	149.47	<4.31↓	36.849	5	0.333447274	-0.187086643	-0.568636236	0.344392274	2.07397482	2.174554035
61	0	NA	NA	NA	HbSS	A	Not Hispanic	F	103	16.6	15.64709209	3	0	0	0	0	0	0	1	2	1	0	21	7.8	27	59	7	3	6	1.12	<0.31↓	<0.34↓	3.92	1.23	4.23	16.56	9.62	2.86	361.24	239.52	14.47	33.959	NA	1.160468531	0.593286067	0.089905111	0.626340367	2.557795834	2.379341783
61	24	0	NA	NA	HbSS	A	Not Hispanic	F	103	16.6	15.64709209	3	0	0	0	0	0	0	1	2	1	0	21	7.8	27	59	7	3	6	2.95	1.21	0.94	13.26	1.27	20.31	54.3	35.23	15.92	188.71	176.22	20.29	128.555	5	1.307282047	1.122543524	0.103803721	1.307709923	2.275794915	2.246055197
62	0	NA	NA	NA	HbS/HPFH	A	Hispanic	F	107.5	19.7	17.04705246	3	1	0	1	0	0	0	0	NA	NA	NA	36	3.8	51	27	17	0	0.7	4.95	2.04	31.62	5.3	0.88	4.85	111.79	10.93	16.2	100.54	382.95	18	73.609	NA	1.255272505	0.72427587	-0.055517328	0.685741739	2.002338881	2.583142074
62	24	0	NA	1	HbS/HPFH	A	Hispanic	F	107.5	19.7	17.04705246	3	1	0	1	0	0	0	0	NA	NA	NA	36	3.8	51	27	17	0	0.7	17.83	9.42	25.86	13.31	2.77	14.73	107.89	37.11	79.99	137.12	571.07	40.43	472.338	NA	1.606703741	1.124178055	0.442479769	1.168202747	2.137100805	2.756689346
63	0	NA	NA	NA	HbSC	B	Not Hispanic	M	96.9	14.1	15.01659813	3	0	0	0	0	0	0	0	NA	NA	NA	10	5	37	42	10	10	2.7	0.94	<0.31↓	1.32	4.32	1.15	4.95	15.97	10.93	1.74	118.84	205.19	21.65	98.256	NA	1.335457901	0.635483747	0.06069784	0.694605199	2.074962643	2.312156191
63	24	0	NA	1	HbSC	B	Not Hispanic	M	96.9	14.1	15.01659813	3	0	0	0	0	0	0	0	NA	NA	NA	10	5	37	42	10	10	2.7	<0.73↓	<0.31↓	2.05	1.93	0.47	6.49	5.82	8.34	<0.72↓	87.55	179.47	10.57	165.421	NA	1.024074987	0.285557309	-0.327902142	0.812244697	1.94225615	2.253991863
64	0	1	1	1	HbSS	A	Not Hispanic	M	165	51.4	18.87970615	14	1	0	0	0	0	0	1	3	1	1	5	9.1	48	30	18	3	6.8	<0.73↓	<0.31↓	<0.34↓	0.39	0.49	4.8	2.5	<2.27↓	<0.72↓	78.91	108.74	5.59	59.839	26	0.747411808	-0.408935393	-0.30980392	0.681241237	1.897132043	2.036389329
64	24	1	1	1	HbSS	A	Not Hispanic	M	165	51.4	18.87970615	14	1	0	0	0	0	0	1	3	1	1	5	9.1	48	30	18	3	6.8	<0.73↓	<0.31↓	<0.34↓	0.78	0.67	10.86	5.48	<2.27↓	<0.72↓	49.14	130.24	5.89	154.54	25	0.770115295	-0.107905397	-0.173925197	1.035829825	1.691435152	2.114744388
67	0	1	1	1	HbSS	B	Not Hispanic	F	158	41	16.42365006	15	0	0	0	0	0	0	1	5	1	1	10	7.9	20	50	8	10	9.5	<0.73↓	<0.31↓	<0.34↓	2.71	0.93	3.79	<0.78↓	5.02	1.57	227.06	152.74	9.55	48.499	60	0.980003372	0.432969291	-0.031517051	0.57863921	2.356140634	2.183952786
67	24	1	1	1	HbSS	B	Not Hispanic	F	158	41	16.42365006	15	0	0	0	0	0	0	1	5	1	1	10	7.9	20	50	8	10	9.5	<0.73↓	<0.31↓	0.59	4.48	1.7	13.4	<0.78↓	4.8	1.74	266.12	206.83	11.08	161.053	63	1.04453976	0.651278014	0.230448921	1.127104798	2.425077515	2.315613532
68	0	0	0	1	HbSC	A	Hispanic	M	142	38.2	18.94465384	9	0	1	0	0	0	0	1	1	0	0	9	8.8	66	20	7	1	4.7	<0.73↓	<0.31↓	<0.34↓	3.02	1.3	5.42	<0.78↓	<2.27↓	<0.72↓	164.36	515.21	12.49	171.206	9.5	1.096562438	0.480006943	0.113943352	0.733999287	2.215796133	2.711984284
68	24	0	0	0	HbSC	A	Hispanic	M	142	38.2	18.94465384	9	0	1	0	0	0	0	1	1	0	0	9	8.8	66	20	7	1	4.7	3.95	<0.31↓	0.46	2.33	1.9	7.22	2.34	16.19	5.39	121.51	383.62	38.99	148.809	6.5	1.590953235	0.367355921	0.278753601	0.858537198	2.084612021	2.583901241
70	0	1	NA	1	HbSS	A	Hispanic	M	120	19	13.19444444	6	1	0	0	1	0	0	1	4	1	1	22	9.4	39	44	6	2	6.4	<0.73↓	<0.31↓	5.09	2.15	0.7	30.05	25.33	23.55	<0.72↓	125.09	286.84	19.33	279.098	11	1.286231854	0.33243846	-0.15490196	1.477844476	2.097222593	2.457639714
70	24	1	1	1	HbSS	A	Hispanic	M	120	19	13.19444444	6	1	0	0	1	0	0	1	4	1	1	22	9.4	39	44	6	2	6.4	<0.73↓	<0.31↓	3.29	2.82	3.81	10.08	17.43	40.24	0.95	164.75	371.95	22.62	53.645	27	1.354492601	0.450249108	0.580924976	1.003460532	2.216825423	2.570484563
[truncated: 9 more columns]
